# Supplementary material for: Mapping H4K20me3 onto the chromatin landscape of senescent cells indicates a function in control of cell senescence and tumor suppression through preservation of genetic and epigenetic stability
Source: Genome Biol. 2016 Jul 25;17:158. doi: 10.1186/s13059-016-1017-x (PMC4960804; doi:10.1186/s13059-016-1017-x)
Supplement: Additional file 3: Dataset 1. — Ranked list of the 500 genes containing the greatest H4K20me3 enrichment in RS cells. Dataset 2. Ranked list of the 500 genes containing the greatest H4K20me3 enrichment in OIS cells. (XLS 109 kb) [file 13059_2016_1017_MOESM3_ESM.xls]

## Sheet: Supplementary Dataset 1
Supplementary Dataset 1. 500 genes showing greatest enrichment of H4K20me3 in RS cells.
Rank	Gene Symbol	H4K20me3 enrichment norm to H4 (RS)
1	REXO1L11P	0.0128873
2	REXO1L10P	0.0107626
3	REXO1L1	0.00695053
4	DUX4L4	0.00635585
5	PCDHB15	0.00535314
6	USP17L11	0.00516435
7	USP17L20	0.00499672
8	ZNF274	0.00495632
9	ZNF605	0.00486735
10	DUX4	0.00479791
11	OR1L4	0.00476751
12	DUX4L5	0.00456059
13	DUX4L6	0.00442554
14	DUX4L2	0.00437536
15	USP17L17	0.00434821
16	ZNF416	0.00432718
17	USP17L15	0.00421393
18	DUX4L3	0.00418276
19	USP17L22	0.00409607
20	ZNF426	0.00407546
21	USP17L23	0.00405205
22	C19orf18	0.00403074
23	DUX4L7	0.00395079
24	USP17L18	0.00394704
25	ZNF75A	0.00379467
26	ZNF329	0.00377404
27	USP17L30	0.00370943
28	USP17L27	0.00370933
29	USP17L12	0.00369116
30	TCEB3CL2	0.00368797
31	USP17L29	0.00362067
32	USP17L26	0.00360307
33	ZNF174	0.00360103
34	ZNF850	0.00354862
35	USP17L5	0.00354344
36	ZNF606	0.00348322
37	USP17L24	0.00347171
38	ZNF132	0.00337939
39	USP17L19	0.00336244
40	ZNF594	0.00330621
41	USP17L28	0.00328788
42	ZNF461	0.00324882
43	TCEB3CL	0.00319499
44	SLC35G5	0.00316517
45	OR10H4	0.0031578
46	ZNF506	0.00313773
47	TCEB3C	0.0031169
48	OR1D5	0.00310247
49	TTC34	0.00305667
50	USP17L21	0.00305443
51	ZNF616	0.00302353
52	ZFP28	0.00300363
53	ZNF140	0.00299496
54	ZNF844	0.00298449
55	USP17L25	0.00298332
56	IGLV8-61	0.0029657
57	ZNF570	0.00293406
58	ZNF7	0.00292606
59	ZNF585A	0.00290737
60	KLF14	0.00290006
61	ZNF134	0.00289279
62	ZNF84	0.0028663
63	HIST3H2A	0.00285952
64	KRTAP2-1	0.00283779
65	COMMD5	0.00283263
66	ZNF567	0.00282451
67	ZNF557	0.00282431
68	PCDHB14	0.00280835
69	ZNF717	0.00280269
70	ZNF141	0.00278805
71	ZNF101	0.00275982
72	ZNF544	0.00275137
73	ZNF554	0.00274694
74	ZNF527	0.00274313
75	ZNF383	0.00273482
76	ZNF880	0.00271979
77	ZNF891	0.00271845
78	USP17L13	0.00270239
79	ZNF345	0.00269043
80	ZNF836	0.00267733
81	ZNF829	0.00262955
82	ZNF559	0.00262493
83	ZNF12	0.00260815
84	ZNF491	0.00253838
85	ZNF471	0.00253517
86	ZNF180	0.00251929
87	ZNF577	0.00250898
88	ZFP69B	0.00250833
89	ZNF550	0.00249968
90	ZNF470	0.00247931
91	KRTAP1-4	0.00247188
92	ZNF177	0.00244944
93	ZNF177	0.0024469
94	ZNF502	0.00244642
95	ZNF615	0.00242663
96	ZSCAN18	0.00240454
97	OR6Q1	0.00240139
98	ZNF436	0.00239675
99	ZNF571	0.00237034
100	ZNF268	0.00235968
101	OR2T2	0.00235854
102	ZFP3	0.00233284
103	ZNF14	0.0023305
104	ZNF433	0.00232916
105	ZNF549	0.00231822
106	AL079342.1	0.00231653
107	ZNF599	0.00230862
108	ZNF578	0.00230639
109	ZNF737	0.00230565
110	KRTAP2-2	0.00230565
111	ZNF286B	0.00230551
112	ZNF569	0.00229738
113	ZNF510	0.00228486
114	ZNF283	0.0022816
115	ZNF790	0.00227844
116	ZNF354C	0.00227616
117	KRTAP5-7	0.00227541
118	ZFP30	0.00227429
119	ZNF253	0.00226379
120	ZNF44	0.00224916
121	ZNF10	0.0022488
122	ZNF350	0.00223539
123	ZNF26	0.00223427
124	C21orf119	0.0022144
125	ZNF93	0.00220678
126	ZNF135	0.00219832
127	ZNF564	0.00213402
128	ZFP90	0.00210887
129	IGHV6-1	0.00209925
130	ZNF260	0.00209741
131	MAPK9	0.00209715
132	ZNF649	0.00208809
133	ZNF454	0.00207766
134	ZNF595	0.00207467
135	ZNF200	0.0020481
136	ZNF540	0.00204388
137	ZNF721	0.00203266
138	ZNF480	0.00201231
139	ZNF32	0.00200715
140	ZNF808	0.00200681
141	ZNF514	0.00200659
142	ZNF493	0.00199606
143	ZNF793	0.00198803
144	PCDHB11	0.00198236
145	ZNF429	0.00197927
146	ZNF69	0.00197228
147	ZNF724P	0.00196573
148	KRTAP6-1	0.00196564
149	USP17L10	0.00195849
150	ZNF229	0.00194779
151	ZNF287	0.00193851
152	ZNF382	0.00192752
153	ZNF792	0.00191914
154	IGKV1D-42	0.00190663
155	ZNF397	0.00190592
156	AL591479.1	0.00188033
157	ZNF613	0.00186302
158	ZNF432	0.00186024
159	ZNF583	0.00185543
160	ZNF677	0.00185429
161	ZNF772	0.00185415
162	ZFP69	0.00184808
163	OR10H3	0.00184005
164	ZNF841	0.00181936
165	ZNF667	0.00178996
166	ZNF781	0.00178499
167	RTP3	0.00177286
168	ZNF441	0.00177268
169	ZNF700	0.00176557
170	OR6F1	0.00174333
171	ZNF572	0.00174302
172	CTD-3105H18.14	0.00174179
173	ZSCAN32	0.00173675
174	ZFP2	0.00172973
175	CHFR	0.00172819
176	HTR1A	0.0017237
177	AC073343.1	0.001723
178	ZFP37	0.00171229
179	OR2T7	0.00169918
180	ZNF585B	0.00169747
181	ZNF16	0.00168795
182	ZNF763	0.00168094
183	FAM47C	0.00167353
184	ZNF879	0.00167064
185	ZNF528	0.00166233
186	ZNF780B	0.00165899
187	ZNF468	0.00165006
188	PCDHB13	0.00164705
189	ZNF43	0.00164418
190	MYC	0.00164326
191	IGHV5-51	0.00163774
192	ZNF738	0.00163348
193	ZNF354A	0.00162978
194	SPANXB2	0.00162343
195	ZFP82	0.00162075
196	FAM27B	0.00161401
197	ZNF136	0.00161196
198	ZNF479	0.00161072
199	ZNF286A	0.0016053
200	ZNF529	0.0015983
201	ACRBP	0.0015567
202	PCDHB2	0.00152874
203	ZNF442	0.00151755
204	PCDHB5	0.00151607
205	ZNF77	0.00151289
206	KRTAP2-4	0.0015081
207	HIST3H2BB	0.00150293
208	HIST1H2BE	0.0014995
209	ZNF420	0.00148352
210	ZNF91	0.00147659
211	KRTAP4-8	0.00146638
212	ZNF37A	0.00146386
213	ZNF568	0.00145881
214	ZNF28	0.00145609
215	HMGB2	0.00144968
216	OR10H1	0.00144881
217	ZNF665	0.00144243
218	MTRNR2L9	0.00144047
219	OR1F1	0.0014393
220	ZNF483	0.00143675
221	SPANXB1	0.00143537
222	ERV3-1	0.00143224
223	CCDC166	0.00142955
224	FAM27A	0.00142587
225	KRTAP2-3	0.00141537
226	ZNF699	0.00141475
227	AC006455.1	0.00141413
228	ZNF222	0.0014139
229	ZNF66	0.00141259
230	IGHV3-35	0.00140925
231	SSR4	0.00140335
232	ZNF720	0.00139416
233	IGKV2-40	0.00139255
234	ZNF90	0.00139128
235	PCDHB10	0.00139096
236	ZNF596	0.0013889
237	ZNF558	0.00137259
238	ZNF682	0.0013723
239	ZNF501	0.0013638
240	AC116407.2	0.00136027
241	ZNF117	0.00135544
242	TUBA1B	0.00135509
243	OR2T3	0.00135484
244	OR2G6	0.00134705
245	ZNF555	0.00134523
246	KRTAP5-3	0.00134332
247	ZFP1	0.00131563
248	IGHV3-23	0.00131126
249	ZNF184	0.00130513
250	ZNF354B	0.00130123
251	PCDHB1	0.00129093
252	DRD5	0.00128588
253	TRBV5-4	0.00128584
254	OR6B3	0.00127225
255	ZNF716	0.00125935
256	HSPA1A	0.00125839
257	ZSCAN29	0.00125733
258	KRTAP4-12	0.00125707
259	ZNF195	0.00125374
260	PCDHB3	0.00125289
261	ZNF814	0.00125213
262	ZNF98	0.00124596
263	ZNF600	0.00124433
264	ZKSCAN5	0.001241
265	IGHV3-73	0.0012386
266	ZNF23	0.00123641
267	ZNF626	0.00123367
268	ZNF560	0.00123356
269	OR1L6	0.00123261
270	ZNF440	0.00123217
271	AL445989.1	0.00122813
272	PRMT6	0.00122072
273	ZNF492	0.00121311
274	ZNF563	0.00119863
275	ZNF845	0.0011985
276	ZNF623	0.00119758
277	ZSCAN30	0.00119705
278	ZNF300	0.0011873
279	BIRC8	0.00118721
280	AC005609.1	0.00118615
281	OR10H2	0.00117738
282	KRTAP4-6	0.00117657
283	ZNF679	0.00116729
284	GPR101	0.00116509
285	KRTAP10-4	0.00116324
286	OR2T4	0.00116113
287	HIST3H3	0.00115399
288	POU4F3	0.00114807
289	FAM27D1	0.00114798
290	ZNF333	0.00114789
291	ZNF266	0.00114747
292	ZNF701	0.00114339
293	OR5B21	0.00113191
294	MUC12	0.00113176
295	ZNF610	0.0011308
296	OR3A2	0.00112679
297	IGHV4OR15-8	0.00112382
298	OMP	0.0011237
299	ZNF582	0.00112308
300	H2AFB2	0.00112246
301	SOX14	0.00111887
302	TBC1D28	0.00111223
303	ZNF625	0.00110999
304	PGLS	0.00110956
305	ZNF669	0.00110412
306	DCAF12L2	0.00110261
307	ZNF624	0.00110092
308	HNRNPCL1	0.00109788
309	B3GALT6	0.00109444
310	OR4K14	0.00109216
311	ZNF486	0.00109136
312	ZNF860	0.0010907
313	ZNF695	0.0010889
314	PMF1	0.00108697
315	ZNF573	0.00108618
316	IQCF6	0.00108249
317	PMF1-BGLAP	0.00107945
318	HRNR	0.00107846
319	IGKV1-27	0.00107642
320	SLC25A5	0.00107641
321	ZNF121	0.00107603
322	FAM27C	0.00107408
323	IGHV3-64	0.00106859
324	MSGN1	0.00106832
325	HIST1H2BH	0.00106285
326	IGHV4-61	0.001062
327	HIST1H3F	0.00106148
328	ZNF322	0.00105962
329	OR5C1	0.00105924
330	ZNF439	0.00105824
331	OR2T29	0.00105687
332	LUZPP1	0.00105367
333	OR51V1	0.00105294
334	IGKV1D-8	0.00105146
335	OR2T35	0.00105111
336	OR11H1	0.00104748
337	ZNF708	0.00104583
338	CLEC14A	0.00104524
339	OR2T27	0.00104459
340	PCDHB6	0.0010364
341	TRBV5-6	0.00103599
342	ZNF561	0.0010357
343	LCE3E	0.00102908
344	GPR50	0.00102816
345	FKBP1C	0.00102188
346	C14orf144	0.00101814
347	ZNF676	0.00101443
348	SPANXD	0.00101357
349	SLC25A2	0.00100256
350	ZNF773	0.000999638
351	ZNF729	0.000997357
352	MAGEC1	0.000997024
353	ZNF267	0.000995665
354	IGHV3-48	0.000995652
355	SSTR4	0.000995372
356	S100A3	0.000991517
357	OR5A1	0.000989588
358	KRT34	0.000984523
359	OR51B6	0.000983612
360	OR10A5	0.000982351
361	PCDHB8	0.000980922
362	ZNF670	0.000979964
363	PPIAL4D	0.000979063
364	CTD-2368P22.1	0.000978655
365	OR4K17	0.000976122
366	ZNF736	0.000974834
367	OR2T34	0.000974141
368	SPACA5B	0.000973916
369	MAGEC2	0.000973815
370	ZNF182	0.000970409
371	HIST1H2BM	0.000969349
372	ZNF765	0.000969278
373	ZNF732	0.000966255
374	ZNF320	0.000964712
375	ANKRD30BL	0.000956445
376	OR2T12	0.000956015
377	ZNF443	0.000948792
378	ZNF681	0.00094722
379	ZNF709	0.000943349
380	PCDH8	0.000942165
381	AL050303.1	0.000940764
382	ZNF257	0.000939253
383	ZNF534	0.000933326
384	PCDHB17	0.000931851
385	OR4D1	0.000931398
386	OR10H5	0.000930013
387	ABCA7	0.000927109
388	RXFP3	0.000927071
389	FTMT	0.000925574
390	IGHV2-26	0.000925529
391	KRTAP10-1	0.000925322
392	ZNF232	0.000924503
393	IGHV3-53	0.000923019
394	HIST1H2AL	0.00091853
395	SLC18A3	0.00091447
396	OR5B12	0.000914143
397	KRTAP19-2	0.000911826
398	FKSG61	0.000908958
399	KRTAP20-2	0.000908873
400	FZD2	0.000907742
401	HSPA1B	0.000905981
402	ZSCAN20	0.000904945
403	ZNF181	0.000901266
404	OR14A2	0.000895323
405	ZNF727	0.000893881
406	KRTAP4-11	0.000893623
407	OR51B5	0.00089036
408	H1FNT	0.000889502
409	SLC32A1	0.000886936
410	KRTAP1-3	0.000884246
411	ZNF234	0.000880944
412	H2AFB3	0.000880016
413	ZNF208	0.000876823
414	PRR20B	0.000876736
415	RPL10L	0.000876183
416	PRR20C	0.000874399
417	POU3F4	0.000873992
418	TMEM89	0.00087369
419	VCX	0.000872611
420	KRTAP12-4	0.000871533
421	CLDN17	0.000868858
422	ZNF189	0.000868747
423	TRBV7-3	0.000867144
424	PCDHB12	0.000866608
425	FAM47B	0.000864745
426	ZNF799	0.000860277
427	PRR20A	0.000859612
428	KCNA5	0.000857093
429	C15orf37	0.000856118
430	AC115618.1	0.000854749
431	TRBV4-2	0.000854524
432	OR2T6	0.000853632
433	ZNF484	0.000852301
434	KRTAP11-1	0.000850065
435	ZNF791	0.000849425
436	OR3A3	0.000849151
437	KRTAP5-2	0.00084869
438	ZFP14	0.000846609
439	ZNF230	0.000845786
440	AL354718.1	0.00084501
441	OR2A1	0.000844934
442	IGHV3-38	0.000839849
443	SPANXA2	0.000838437
444	HOXD12	0.000837826
445	ZNF124	0.000833989
446	IGHV1OR15-1	0.000832258
447	IGHV3-11	0.000832065
448	ZNF878	0.000827418
449	ZNF485	0.00082583
450	UBBP4	0.000825416
451	GDF5OS	0.000824707
452	FKSG63	0.00082175
453	TBC1D3F	0.000819633
454	OR4X1	0.000817379
455	OR52I2	0.000817177
456	AC019171.1	0.000817127
457	IGHV3-20	0.000815749
458	FBLL1	0.000814551
459	ZNF566	0.000812533
460	ZSCAN1	0.00081164
461	AC018470.1	0.000811005
462	ACTRT2	0.000810586
463	ANHX	0.000808783
464	TRBV7-8	0.000807709
465	IGKV1D-17	0.000806016
466	IGHV1OR21-1	0.000800906
467	OR2T33	0.00080065
468	OR9G1	0.000799336
469	IGHV3-7	0.00079669
470	PRAMEF9	0.000796287
471	KRTAP4-2	0.000795403
472	OR10P1	0.000791716
473	OR51H1P	0.000791069
474	ZNF678	0.00079066
475	DLX5	0.00078995
476	OR7E24	0.000789871
477	KRTAP10-8	0.000788824
478	PRLHR	0.000788719
479	MAGEB5	0.000788107
480	IGHV3OR16-10	0.000787731
481	TEX13A	0.000786758
482	PRR20E	0.00078671
483	AC073342.1	0.000786079
484	HIST1H3C	0.000785622
485	OR4N4	0.00078378
486	KCNG2	0.00078312
487	KIF2B	0.000780232
488	KRTAP20-4	0.000779931
489	ZNF251	0.00077993
490	RNF113A	0.000779001
491	ZNF107	0.000778373
492	OR6N1	0.000777152
493	PPIAL4G	0.000776682
494	OR56A3	0.000775816
495	OR51B4	0.000771581
496	ZNF846	0.000770005
497	C1orf68	0.00076799
498	C15ORF37	0.000767006
499	KCNA10	0.000766328
500	ZNF3	0.000765822

## Sheet: Supplementary Dataset 2
Supplementary Dataset 2. 500 genes showing greatest enrichment of H4K20me3 in OIS cells.
Rank	Gene Symbol	H4K20me3 enrichment norm to H4 (OIS)
1	HMGB2	0.00212733
2	REXO1L11P	0.00192245
3	REXO1L1	0.00165013
4	AC015660.1	0.00126222
5	REXO1L10P	0.00103051
6	USP17L18	0.000961635
7	MYC	0.000898515
8	USP17L11	0.000865648
9	KRTAP19-4	0.00085416
10	ZNF426	0.000848554
11	TRAJ42	0.000837118
12	TRAJ48	0.000833906
13	OR11H12	0.000829578
14	IGHV1OR21-1	0.000790736
15	TRAJ38	0.000773197
16	USP17L21	0.000750458
17	UBE2NL	0.000741877
18	USP17L10	0.000738561
19	IGHV3-53	0.000734368
20	IGHV6-1	0.000720149
21	DUX4L4	0.000717798
22	KRTAP21-3	0.000708005
23	IGHV3-23	0.000699295
24	USP17L28	0.000694652
25	IGHV1OR15-1	0.000686481
26	DUX4L6	0.000669651
27	HIST3H2A	0.000664318
28	TRAJ20	0.000654941
29	ZNF84	0.000641138
30	MT1HL1	0.000634622
31	USP17L29	0.000634386
32	IGLV1-50	0.000634164
33	IGHV1-58	0.000631378
34	LCE3A	0.000625528
35	IGHV1-18	0.000614176
36	USP17L23	0.000607495
37	TRAJ7	0.000604267
38	IGKV1-9	0.000587961
39	TRBV7-3	0.000584613
40	AL355149.2	0.000580729
41	USP17L30	0.000574526
42	TRGJ1	0.000571631
43	USP17L15	0.000571048
44	KRTAP20-1	0.000570078
45	OR2T2	0.000567908
46	OR8K5	0.000553092
47	IGKV1D-33	0.000551406
48	TRAJ49	0.000541445
49	OR2L3	0.000536896
50	IGHV3-73	0.000535111
51	USP17L25	0.000534232
52	IGHV3-74	0.00052873
53	KRTAP19-2	0.000525327
54	USP17L20	0.00052198
55	OR12D2	0.000521618
56	OR11H1	0.000520002
57	OR2M5	0.000517038
58	LCE6A	0.000516637
59	OR2T7	0.000511109
60	KRTAP19-7	0.000510637
61	USP17L13	0.000508249
62	OR4C6	0.000503194
63	SLC25A5	0.000501375
64	TRBV6-4	0.000497369
65	OR2Z1	0.000495757
66	IGKV2D-30	0.000495455
67	OR5R1	0.00049235
68	TRBV7-1	0.000491723
69	IGHV3-66	0.000491293
70	IGHV3-35	0.000485678
71	TRAJ4	0.000484928
72	TRAJ16	0.00048289
73	OR5D14	0.000482022
74	OR10H4	0.000470699
75	OR4N5	0.000470078
76	TAS2R39	0.000468352
77	KRTAP6-3	0.000464095
78	OR5M1	0.000461857
79	OR2T27	0.000461104
80	OR4C5	0.000457949
81	KRTAP6-1	0.00045542
82	OR4K1	0.000454399
83	POM121L12	0.000452631
84	IGKV1D-8	0.000450364
85	USP17L12	0.000448873
86	TRBV5-1	0.000446309
87	TRAJ47	0.000446198
88	OR10X1	0.000445899
89	OR5A1	0.000444173
90	OR5M8	0.000444088
91	OR3A1	0.000444077
92	IGKV1-12	0.000443822
93	OR6F1	0.00044253
94	DUX4L7	0.000440139
95	KRTAP20-3	0.00044013
96	IGHV3-48	0.000438178
97	OR2L8	0.00043813
98	ZNF141	0.000436274
99	MTRNR2L6	0.000435392
100	OR5AR1	0.000435283
101	OR7G1	0.000434161
102	PPIAL4D	0.000433133
103	PIH1	0.000432044
104	OR2T4	0.000430353
105	OR52N2	0.000429268
106	TRAJ1	0.000428898
107	HIST3H2BB	0.000427442
108	ZNF140	0.000426453
109	OR10A7	0.000425759
110	OR7C2	0.00042573
111	USP17L26	0.000423075
112	KRTAP11-1	0.000422234
113	TRBV4-1	0.000421816
114	DUX4L3	0.000420915
115	ZNF595	0.000420539
116	OR10G9	0.000419788
117	KRTAP5-7	0.00041953
118	KRTAP13-3	0.000419491
119	KCNA10	0.000418486
120	ZNF605	0.000412523
121	OR52I1	0.000412335
122	OR7E24	0.000412326
123	OR5AP2	0.000411995
124	PRR20D	0.00041177
125	OR10H2	0.000408856
126	OR10R2	0.00040761
127	TRAJ61	0.000407299
128	KIF2B	0.000407141
129	OR8B4	0.000406535
130	OR13C4	0.000406061
131	IGKV1-39	0.00040587
132	OR2G3	0.00040359
133	OR52R1	0.0004026
134	TAF7	0.000402236
135	OR7G2	0.000401313
136	OR2T12	0.000401282
137	OR1S1	0.000399038
138	PIGY	0.000398999
139	OR4X2	0.000398749
140	OR6C74	0.000394462
141	ZNF300	0.000392794
142	OR1A1	0.000392515
143	ZNF737	0.000390155
144	PMF1	0.000389688
145	TRAJ11	0.000389487
146	TRBV19	0.00038745
147	IGKV3-15	0.000386746
148	OR5M11	0.000386651
149	IGKV1D-42	0.000386585
150	IGKV3OR2-268	0.000385884
151	ANKRD30BL	0.000385826
152	PMF1-BGLAP	0.00038369
153	USP17L22	0.000382742
154	OR5P3	0.000382539
155	TRAV13-1	0.000382317
156	IGHV4OR15-8	0.000380175
157	TRAJ50	0.00037829
158	TRAV6	0.000376127
159	TUBA1B	0.000375132
160	TAAR1	0.000374284
161	ZNF570	0.000373062
162	AC018445.1	0.000372172
163	ZNF721	0.000371471
164	OR2AG1	0.000371235
165	OR2V1	0.000369489
166	ZFP69B	0.000369136
167	TRAJ30	0.000368426
168	ZNF717	0.000367976
169	TRAJ23	0.000365341
170	VN1R4	0.000364993
171	ZNF12	0.000363628
172	OR9G1	0.00036361
173	OR5D18	0.000363433
174	PCDHB15	0.000362771
175	FKBP1C	0.000361223
176	TAS2R16	0.000360146
177	OR2T3	0.000358331
178	LCE2D	0.000358329
179	OR5B12	0.000357745
180	AC005609.1	0.000356954
181	IGHV4-34	0.00035547
182	IGHV3-11	0.000355352
183	TTC34	0.000353374
184	OR6B3	0.000352912
185	OR4A15	0.000348288
186	OR52H1	0.000348246
187	IGKV2-40	0.000348109
188	IGHV3OR16-9	0.000348087
189	IGKV1-33	0.000347341
190	ZNF594	0.00034682
191	ZNF470	0.000346048
192	OR51F2	0.000345052
193	OR6K2	0.000344761
194	OR1L4	0.000342381
195	ZNF274	0.000340574
196	C1orf134	0.000337613
197	ZNF260	0.000337273
198	OR8J3	0.000336375
199	GPR15	0.000336139
200	RP1-241P17.4	0.000335866
201	OR2M4	0.000335509
202	IGHV4-28	0.000334366
203	AP001421.1	0.000333462
204	ZNF180	0.000331245
205	OR1E1	0.000330654
206	OR51M1	0.000329736
207	OR2M3	0.000328337
208	OR4E2	0.000327412
209	LRRC10	0.000325915
210	USP17L5	0.000323436
211	OR5B3	0.000322782
212	IGHV3-21	0.000322249
213	OR6C4	0.000321864
214	IGHV3-20	0.000319915
215	IGLV4-69	0.000319893
216	OR2T6	0.000319837
217	OR8H2	0.000318353
218	STH	0.000318196
219	ZNF564	0.000316578
220	OR1F1	0.000316425
221	OR5T3	0.000315804
222	OR4D6	0.000315763
223	ZNF606	0.000315377
224	OR4K2	0.000314186
225	OR4Q3	0.000312845
226	TRAV17	0.000312177
227	OR13C3	0.000311971
228	OR10A4	0.000311054
229	TRBV3-1	0.000310449
230	C7orf62	0.000310226
231	OR4K5	0.000309233
232	ZNF329	0.0003089
233	FTHL17	0.000308317
234	ZNF891	0.000305198
235	NDN	0.000304881
236	TCEB3CL	0.000304724
237	TRAJ39	0.00030452
238	KRTAP4-3	0.000304195
239	OR5D16	0.000304026
240	OR4M1	0.000304021
241	OR9I1	0.000303243
242	IGHV1-24	0.000301864
243	KRTAP13-4	0.000301863
244	IGHV3-43	0.000301203
245	IGKV2D-28	0.000300925
246	OR2M7	0.000300352
247	CMA1	0.00030017
248	MAGEB18	0.000299264
249	OR2D3	0.000298541
250	IGKV3-7	0.000298261
251	TRGV2	0.00029818
252	OR51H1P	0.000297528
253	TRDJ3	0.000296403
254	FAM27D1	0.000296311
255	TRBV6-1	0.000295027
256	ZNF850	0.000294692
257	OR10T2	0.00029025
258	WFDC12	0.000289871
259	OR1D2	0.000289752
260	TNP1	0.000288491
261	OR2W1	0.000288373
262	OR10W1	0.000288297
263	IGHV3-7	0.000288286
264	OR13C5	0.000286845
265	OR11L1	0.000286534
266	HIST1H2BE	0.000285615
267	IGKV3D-7	0.000285365
268	RNF148	0.000285046
269	IGKV3-20	0.000283671
270	REG3G	0.000283384
271	AC007431.1	0.000282986
272	ZNF567	0.000281816
273	OR52K1	0.000281021
274	OR14A16	0.000280957
275	POU3F4	0.000280192
276	PRAMEF5	0.000279775
277	BX088651.1	0.000278141
278	OR5D13	0.000278066
279	OR2T1	0.000278042
280	DCAF12L2	0.000276708
281	OR4D1	0.00027632
282	IGHV1-46	0.000275288
283	S100A8	0.000275012
284	PRAMEF11	0.00027443
285	FAM71C	0.000274279
286	IGHV3-16	0.000272963
287	TRAJ35	0.000272262
288	OR10G3	0.000272087
289	OR5W2	0.000271614
290	OR52D1	0.000271547
291	AC073342.1	0.000271438
292	OR52B2	0.000270601
293	OR2AG2	0.000270023
294	PRR20C	0.000269809
295	ZBTB18	0.000269338
296	IGKV2-30	0.000268803
297	ZNF626	0.000268337
298	IGLV3-10	0.000268022
299	SRSF1	0.000267951
300	OR4M2	0.00026758
301	CD1E	0.000267167
302	HTR1F	0.000266997
303	OR51G2	0.000266299
304	C7orf66	0.000265737
305	OR2T35	0.000263868
306	OR5M10	0.000263184
307	AC006372.1	0.000262384
308	FRG2B	0.000262053
309	OR1L6	0.000261056
310	CRYGC	0.000261049
311	MTRNR2L12	0.000260443
312	OR10V1	0.000260353
313	OR9G4	0.000259653
314	MBD3L5	0.000258377
315	KRTAP26-1	0.000257877
316	LELP1	0.0002563
317	MTRNR2L10	0.000256288
318	KCNA4	0.000255235
319	CLDN17	0.000255187
320	OR52J3	0.000254809
321	TRAJ41	0.000254162
322	OR10A5	0.00025382
323	CRNN	0.000253353
324	ZNF502	0.000252393
325	ZNF585A	0.00025236
326	TRAV12-3	0.000252123
327	PRAMEF4	0.000252105
328	USP17L17	0.000251741
329	OR2T11	0.000251448
330	MAGEC2	0.000251087
331	IGHV7-81	0.000250452
332	POU4F3	0.000250189
333	APLNR	0.000250141
334	VCX2	0.000250056
335	TSRM	0.000249916
336	PCDHB7	0.000249909
337	ZNF772	0.000248894
338	OR2J3	0.00024786
339	OR13F1	0.000247596
340	OR51L1	0.000247173
341	PCDHB5	0.0002463
342	OR7A10	0.000245482
343	FTMT	0.000245264
344	USP17L19	0.000244691
345	C14orf177	0.000242714
346	OR5H14	0.000242477
347	POTEM	0.000241717
348	C7orf34	0.000241635
349	ZNF268	0.000241539
350	OR1E2	0.000240253
351	OR4K17	0.000240092
352	FAM47A	0.000239587
353	ZNF844	0.000239287
354	OR12D3	0.000239232
355	ZFP37	0.000237947
356	OR51I2	0.000237935
357	TRAV8-2	0.00023757
358	SPRR4	0.000237498
359	MAGEB5	0.000237009
360	TAAR8	0.000236819
361	OR6K3	0.000236735
362	ZNF14	0.000236701
363	SPEM1	0.000236634
364	ZNF583	0.000236545
365	ZNF616	0.000235659
366	PFN3	0.000235416
367	TAS2R30	0.000235008
368	TRBV7-6	0.000233988
369	IGHV4-4	0.000233447
370	OR4N2	0.000233212
371	TRBJ2-6	0.000232795
372	KLF14	0.000232666
373	OR1J4	0.000232111
374	OR13C8	0.000231429
375	OR13H1	0.000231307
376	APCS	0.000230987
377	LCE1D	0.000230762
378	GH1	0.000230615
379	ZNF527	0.000229947
380	OR5K3	0.000229737
381	OR6M1	0.000229633
382	FRG2C	0.000227786
383	OR10K1	0.000227761
384	OR2AJ1	0.000227519
385	OR4C46	0.000227514
386	OR10H1	0.000227274
387	ZNF91	0.000226394
388	SERPINA7	0.000225996
389	KRTAP10-7	0.000225967
390	ZNF75A	0.000225474
391	PLA2G2E	0.000225257
392	SPANXC	0.000225089
393	ZNF189	0.000224974
394	OR2G2	0.000224573
395	OR5C1	0.000224504
396	OR13C9	0.000224047
397	MBD3L2	0.000223288
398	ZNF132	0.00022314
399	GOLGA6L6	0.000223126
400	ZNF354C	0.00022263
401	CXorf64	0.000222288
402	VCX3A	0.000222199
403	SPANXN3	0.000221958
404	TRAJ56	0.000221112
405	IGKV1D-37	0.000220966
406	OR1M1	0.000220225
407	LPA	0.000220033
408	C14orf64	0.000220027
409	MOS	0.000219831
410	POTEG	0.000219827
411	ZNF37A	0.000219666
412	PCDHB4	0.000218962
413	SPRR1B	0.00021841
414	KIR3DL2	0.000218179
415	LCE3D	0.000217533
416	OR6X1	0.000216709
417	ZNF69	0.000216179
418	IGHV1-69	0.000216178
419	OR6S1	0.000216161
420	C17orf47	0.000215965
421	PCDHB10	0.000215535
422	CXorf27	0.000215442
423	GPR119	0.000215427
424	AL109659.1	0.000214322
425	OR2G6	0.000214261
426	AL133318.1	0.000213955
427	HNRNPCL1	0.00021375
428	NLRP13	0.000213481
429	TRAV24	0.000213409
430	HIST1H2BL	0.00021323
431	KRTAP13-1	0.00021299
432	ZNF345	0.00021282
433	FAM47C	0.000212037
434	KRTAP1-1	0.000211796
435	ZNF792	0.000211731
436	FAM27E3	0.00021089
437	DEFB121	0.000210613
438	OR52I2	0.000210406
439	OR13C2	0.000209895
440	OR4N4	0.000209656
441	PCDHB3	0.000209649
442	ZNF93	0.000209291
443	IGHV5-51	0.000209276
444	OR6C75	0.000207856
445	OR8B8	0.000207767
446	KCNV1	0.000207415
447	VN1R1	0.000207246
448	SPANXB1	0.000206992
449	OR8D4	0.000206865
450	OR6C65	0.000205866
451	PRR20A	0.000205077
452	ZNF708	0.000205001
453	ZNF559	0.000204705
454	OR4K13	0.000204589
455	USP17L27	0.00020427
456	ZNF558	0.000203484
457	ZNF253	0.000203072
458	ZFP28	0.000202519
459	ZNF416	0.000202387
460	ZNF471	0.000201816
461	ATP5EP2	0.000201787
462	SPINK7	0.000201746
463	ZNF454	0.000201554
464	TRDV2	0.00020122
465	POTEH	0.000201179
466	PRAMEF16	0.000200703
467	PRAMEF7	0.000200676
468	PIP	0.000200273
469	PRPS1L1	0.000200151
470	ZNF569	0.000199259
471	OR1Q1	0.000199234
472	OR5B21	0.000199189
473	OR10J5	0.000198899
474	IFNA17	0.000198872
475	OR4B1	0.000198498
476	OR6C68	0.000198391
477	ZNF121	0.000198279
478	MAGEB6	0.000197921
479	NPCDR1	0.000196818
480	OR2A5	0.000196714
481	REG1A	0.000196611
482	ZNF441	0.000195875
483	PCDHB2	0.00019575
484	KRTAP13-2	0.000195357
485	ZNF790	0.000195235
486	TRAV7	0.000194204
487	BX088651.2	0.000193857
488	IGKV1-5	0.000193498
489	AC012215.1	0.000193391
490	OR4D5	0.000193085
491	RRAGA	0.000192987
492	AC073343.1	0.000192318
493	ANHX	0.000191875
494	MRGPRX1	0.000191863
495	ZNF699	0.000191682
496	OR4P4	0.000191619
497	MS4A7	0.000191048
498	CTD-2368P22.1	0.00019079
499	CST11	0.000190473
500	OR6Y1	0.000190085
